# Supplementary material for: Efficacy of Agricultural Residue-Derived Biochar for Tackling Cadmium Contamination in an Aqueous Solution
Source: Molecules. 2024 Jul 27;29(15):3545. doi: 10.3390/molecules29153545 (PMC11314051; doi:10.3390/molecules29153545)
Supplement: Supplementary file 1 [file molecules-29-03545-s001.zip]

Archive with 1 entries (1 files):
- molecules-3104212-supplementary.pdf
